# Supplementary material for: Bioinformatics and Expression Analysis of IDA-Like Genes Reveal Their Potential Functions in Flower Abscission and Stress Response in Tobacco (Nicotiana tabacum L.)
Source: Front Genet. 2021 Apr 27;12:670794. doi: 10.3389/fgene.2021.670794 (PMC8110903; doi:10.3389/fgene.2021.670794)
Supplement: Supplementary Table 1 — The qRT-PCR primers used in this study. [file Table_1.XLSX]

## Sheet: Sheet1
The primers used in this study
Genes	Forward primers	Reverse primers
NtIDL01	GCCCTTCCCAAAGGAAAAAT	ATCAACATGGCCGCCAGCAT
NtIDL02	CTTCGTTTTGCTGCTTCTTTTG	AGTAAACTTATGGCCGATTCCA
NtIDL03	GCTGCAGAAAATCCAATTGAGA	TATATATTTGTGTCCCTCGCCC
NtIDL04	ATTGAAGATTGATGCCAA	AACTCCTCCAAGCGTTTG
NtIDL05	TAAAGATGGTCCTAGTCCTGGA	GATGATTGCCATTGACAACCTT
NtIDL06	GAGAACAATGGCGACAAC	AGAAGGAGGAATAGGAAC
NtIDL07	ATGGACCATTATCACGCTATGT	TCCACAGCTATCCCTGAATTTT
NtIDL08	TACCTTGGGTTGCTGTATGAAT	AGTTCTTCACTACTCCGAAAGG
NtIDL09	CGACGAAGAAAGAGGAAG	GCAGAAGGAGGAATAGGA
NtIDL10	GTGCAAAGTCGTAGAAAACCTT	AATGCAGATCATCAACTTCAGC
NtIDL11	GCACCATTTCTGAAGATTCCAG	AAAGCCATGTCTTTCACTGAAC
NtIDL12	TGGAAGGAAACAGCTCCATTAT	GCAGATCATCGACTTCAACATC
NtIDL13	AAGTCTTTTGCTGTGTTGATCC	ATCCTTCCCAAACTTTCTCGAT
NtIDL14	TTCGCGCAATATTGTACTTCTG	CGTTGAGTCCATTGGTTCTTTT
NtIDL15	ATGAAATCATGCAAAGGATCCG	AGACTACTGTTGCTGGAATGAA
NtHAEa	TGTCTAATAATCGTCTGTCGGG	CGATTTCCTCCACTTTTAGCAG
NtHAEb	ACAATTGAACTCGCTTACAACC	ACTAAGTGGAATTGAACCGACT
NtHSL2a	AAAGTTGCTGATTTTGGGCTAG	AGTATACGCATATTCAGGTGCA
NtHSL2b	GAGTTGACTCGATTGGTCATTG	GAAGTTTACCTAGTCGTCCGAT
