# Supplementary material for: Bioinformatics and Expression Analysis of IDA-Like Genes Reveal Their Potential Functions in Flower Abscission and Stress Response in Tobacco (Nicotiana tabacum L.)
Source: Front Genet. 2021 Apr 27;12:670794. doi: 10.3389/fgene.2021.670794 (PMC8110903; doi:10.3389/fgene.2021.670794)
Supplement: Supplementary Table 2 — HAE-Like gene family members in tobacco. [file Table_2.XLSX]

## Sheet: Sheet1
Supplementary Table 2. HAE-Like gene family members in tobacco.“Chr” means Chromosome . “AA” means “the number of Amino acids”, “pI” means “isoelectric points”, and “MW” means “molecular weights”.
Genes	Chr	Access Number	5' End	3' End	AA	pI	MW
NtHAEa	Nt02	Nitab4.5_0000621g0060.1	89210034	89213699	983	5.98	108157
NtHAEb	Nt10	Nitab4.5_0005191g0030.1	81234250	81239979	968	6.29	106730
NtHSL2a	Nt03	Nitab4.5_0000093g0060.1	36537337	36541816	988	6.27	109178
NtHSL2b	Nt17	Nitab4.5_0000396g0050.1	155809324	155813491	988	6.23	109299
